# Supplementary material for: Hyaluronan of Different Molecular Weights Exerts Distinct Therapeutic Effects on Bleomycin-Induced Acute Respiratory Distress Syndrome
Source: Int J Mol Sci. 2026 Jan 6;27(2):580. doi: 10.3390/ijms27020580 (PMC12840770; doi:10.3390/ijms27020580)
Supplement: Supplementary file 1 [file ijms-27-00580-s001.zip]

Archive with 1 entries (1 files):
- ijms-4027374-supplementary.pdf
